# Supplementary material for: Enriched Environment Ameliorates Cerebral Ischemia–Reperfusion Injury via Dopamine–H2S Axis-Mediated Dual Mitophagy Activation
Source: Antioxidants (Basel). 2025 Dec 30;15(1):52. doi: 10.3390/antiox15010052 (PMC12838293; doi:10.3390/antiox15010052)
Supplement: Supplementary file 1 [file antioxidants-15-00052-s001.zip]

Archive with 1 entries (1 files):
- antioxidants-4005481-supplementary.pdf
